# Supplementary material for: OsABT Is Involved in Abscisic Acid Signaling Pathway and Salt Tolerance of Roots at the Rice Seedling Stage
Source: Int J Mol Sci. 2022 Sep 13;23(18):10656. doi: 10.3390/ijms231810656 (PMC9504391; doi:10.3390/ijms231810656)
Supplement: Supplementary file 1 [file ijms-23-10656-s001.zip]

Archive with 1 entries (1 files):
- ijms-1882538-supplementary.pdf
